# Supplementary material for: Participatory and Transdisciplinary Studies of Brucella Infection in Humans and Animals in Yunnan Province, China—Lessons Learned
Source: Trop Med Infect Dis. 2021 Jul 15;6(3):134. doi: 10.3390/tropicalmed6030134 (PMC8293356; doi:10.3390/tropicalmed6030134)
Supplement: Supplementary file 1 [file tropicalmed-06-00134-s001.zip]

Archive with 1 entries (1 files):
- tropicalmed-1224069-supplementary.pdf
